# Supplementary material for: Effects of Host Plant on the Bacterial Community of the Leafhopper Scaphoideus titanus
Source: Insects. 2025 Nov 8;16(11):1144. doi: 10.3390/insects16111144 (PMC12653582; doi:10.3390/insects16111144)
Supplement: Supplementary file 1 [file insects-16-01144-s001.zip]

Archive with 1 entries (1 files):
- insects-3943872-supplementary.pdf
